# Supplementary material for: Knowledge, attitude, and preventive practices towards COVID-19 and associated factors among adult hospital visitors in South Gondar Zone Hospitals, Northwest Ethiopia
Source: PLoS One. 2021 May 17;16(5):e0250145. doi: 10.1371/journal.pone.0250145 (PMC8128268; doi:10.1371/journal.pone.0250145)
Supplement: S3 Data — (XLSX) [file pone.0250145.s003.xlsx]

## Sheet: Sheet1
code	age	occupation	social media	COVID is viral	COVID can't transmit with out fever	isolation & treatment of cases	Ethiopia siyuation	COVID is not stigma	avoid hand shaking	used face masks	keeping of social distance
1	3	1	2	1	2	1	2	1	1	1	2
2	3	1	2	1	2	1	1	1	1	1	2
3	4	1	2	1	3	1	2	1	1	1	2
4	5	3	1	1	2	1	3	1	1	2	1
5	5	1	2	1	1	1	3	1	1	1	2
6	4	5	1	1	3	1	2	1	1	1	2
7	6	5	1	1	3	1	2	2	1	1	2
8	6	4	1	1	1	1	1	2	1	1	2
9	3	4	1	1	1	1	1	1	1	1	2
10	3	4	1	1	1	1	2	1	2	1	2
11	3	5	1	1	2	1	1	2	1	1	1
12	2	2	1	1	2	1	1	1	1	1	2
13	3	3	2	1	1	1	1	1	1	1	2
14	4	1	2	3	3	1	3	2	2	1	2
15	4	5	1	1	1	2	3	1	1	1	2
16	4	5	1	1	1	1	1	1	1	1	2
17	4	1	2	2	1	1	2	1	2	2	2
18	3	3	2	2	2	2	1	2	1	1	1
19	3	1	2	1	2	1	1	1	1	1	2
20	3	5	2	1	1	1	2	1	1	1	1
21	3	4	1	1	1	1	1	2	1	1	2
22	3	4	1	2	1	1	2	1	1	1	1
23	2	4	1	1	1	1	2	3	1	1	1
24	2	4	2	2	1	1	1	3	1	1	1
25	2	2	2	1	2	2	2	3	1	1	2
26	3	2	1	1	1	1	1	2	1	1	2
27	2	2	1	1	1	1	1	1	1	1	2
28	4	5	2	1	1	1	1	1	1	1	2
29	5	4	2	1	1	1	2	1	1	1	2
30	6	4	1	1	1	2	2	1	1	1	2
31	1	4	1	1	1	1	1	1	1	1	2
32	1	4	1	2	1	1	2	2	1	1	2
33	2	2	2	1	2	1	1	2	1	1	1
34	2	2	1	2	1	1	1	1	1	1	1
35	2	5	1	1	1	1	1	1	1	1	2
36	3	3	2	1	1	1	1	1	1	1	2
37	3	3	1	1	1	1	1	1	1	1	2
38	3	4	1	1	1	1	1	1	1	1	1
39	3	5	1	1	1	1	1	1	1	1	1
40	3	4	1	1	1	1	1	2	1	1	2
41	3	5	1	1	1	1	2	2	1	1	2
42	3	3	1	1	1	1	2	1	1	1	2
43	4	1	2	2	3	1	2	1	1	1	2
44	4	3	1	1	1	2	1	1	1	2	1
45	4	3	2	1	1	2	1	1	2	1	1
46	4	1	2	1	1	1	1	1	1	1	2
47	4	5	1	1	1	1	1	1	1	1	1
48	5	5	1	1	1	1	1	1	1	1	1
49	5	4	1	1	1	1	1	1	1	1	1
50	5	5	1	1	1	3	1	1	1	1	1
51	5	1	2	2	2	1	2	1	1	1	2
52	5	5	1	1	1	1	1	1	1	1	1
53	3	5	1	1	1	1	1	2	1	1	1
54	3	4	1	1	1	1	2	2	1	1	1
55	4	4	1	1	1	1	1	1	1	1	1
56	4	4	1	1	1	1	1	2	1	1	1
57	6	4	1	1	2	1	1	3	1	1	1
58	6	5	1	1	1	1	1	1	1	1	1
59	6	4	1	1	1	1	1	1	1	1	1
60	6	5	1	1	1	2	2	1	2	1	1
61	6	5	2	1	1	3	1	1	1	1	1
62	5	4	1	1	1	1	1	2	1	1	1
63	6	4	1	1	1	1	1	1	1	1	1
64	3	5	1	1	1	1	3	1	1	1	2
65	4	3	2	1	1	1	3	1	1	1	2
66	5	1	2	1	1	2	3	1	1	1	1
67	2	5	2	1	2	1	1	1	1	1	2
68	3	1	2	1	3	1	2	1	1	2	2
69	1	1	2	3	3	1	2	1	1	1	2
70	1	1	2	3	3	1	2	1	1	1	2
71	1	1	2	3	3	1	2	1	1	1	2
72	1	1	2	2	3	1	3	2	1	1	2
73	6	4	1	1	1	1	1	2	1	1	2
74	3	4	1	1	1	1	1	1	1	1	2
75	4	4	1	1	1	1	2	1	1	1	2
76	5	5	1	1	1	2	2	2	1	1	2
77	4	2	1	1	1	2	2	1	1	1	2
78	4	3	2	2	1	1	2	1	1	1	2
79	4	1	2	3	3	1	2	2	2	1	2
80	4	5	1	1	1	2	2	1	1	1	2
81	4	5	1	1	1	1	1	1	1	1	2
82	2	1	2	1	1	1	2	1	1	1	2
83	2	3	2	1	1	2	2	2	1	1	2
84	2	1	2	1	1	1	2	1	1	1	2
85	2	5	2	2	1	1	2	1	1	1	1
86	3	4	1	1	1	1	2	2	1	1	2
87	4	4	1	1	1	2	2	1	1	1	2
88	5	4	1	1	1	1	2	3	1	1	2
89	2	4	2	2	1	1	1	3	1	1	1
90	2	2	2	1	1	2	2	3	1	2	2
91	4	2	1	1	1	1	1	2	1	1	2
92	4	2	1	1	1	3	1	1	1	1	1
93	4	5	2	1	1	3	1	1	1	1	2
94	3	4	2	1	1	3	2	1	1	1	2
95	3	4	1	1	1	2	2	1	1	1	2
96	2	4	1	1	1	1	1	1	1	1	2
97	2	4	1	1	1	1	2	2	1	1	2
98	2	2	2	1	1	1	1	2	1	1	2
99	2	2	1	2	2	1	1	1	1	1	1
100	2	5	1	1	1	1	1	1	1	1	2
101	2	3	2	1	1	2	1	1	1	1	1
102	2	3	1	1	1	2	1	1	1	1	2
103	2	4	1	1	1	1	1	1	1	1	2
104	2	5	1	1	1	1	1	1	1	1	2
105	2	4	1	1	1	1	2	2	1	1	2
106	2	5	1	1	1	1	2	2	1	1	2
107	2	3	1	1	1	1	3	2	1	2	1
108	2	1	2	1	1	1	3	1	1	1	2
109	2	3	1	1	1	2	3	1	1	2	1
110	3	3	2	1	2	2	3	1	2	1	2
111	3	1	2	1	2	1	3	3	1	1	2
112	3	5	1	1	1	1	1	1	1	1	1
113	3	5	1	1	1	1	3	1	1	1	2
114	3	4	1	1	1	1	3	1	1	1	2
115	3	5	1	1	1	3	3	1	1	1	1
116	4	1	2	2	1	1	2	1	1	1	2
117	3	5	2	1	2	2	3	1	1	2	2
118	5	5	2	1	2	2	3	3	1	1	2
119	5	4	1	1	1	1	2	2	1	1	2
120	4	4	1	1	1	1	1	1	1	1	1
121	4	4	1	1	1	1	1	2	1	1	2
122	4	4	1	1	1	3	1	3	1	1	1
123	5	5	1	1	1	2	1	1	1	1	2
124	5	4	1	1	1	1	1	1	1	1	2
125	6	5	1	1	1	2	2	1	1	1	2
126	5	5	2	1	1	3	1	1	1	1	2
127	6	4	1	1	1	1	1	2	1	1	1
128	1	4	1	1	1	1	1	3	1	1	2
129	1	5	1	1	1	1	3	3	1	2	2
130	2	3	2	1	1	1	3	1	1	1	1
131	3	1	2	1	1	2	2	1	1	2	2
132	3	1	2	1	1	1	3	1	1	1	1
133	4	1	2	1	3	1	2	1	1	1	2
134	5	3	2	1	1	1	3	1	1	1	2
135	5	1	2	1	2	1	3	1	1	1	1
136	4	3	2	1	2	1	2	1	1	1	1
137	6	3	2	1	3	1	2	2	1	1	2
138	6	4	1	1	1	1	1	2	1	1	2
139	3	4	1	1	1	1	1	1	1	1	1
140	3	4	1	1	1	1	2	1	1	1	2
141	3	5	1	1	1	2	3	2	1	2	2
142	2	2	1	1	1	2	3	1	1	1	2
143	3	3	2	1	1	1	3	1	1	1	2
144	4	1	2	1	1	1	3	2	1	1	2
145	4	5	1	1	1	2	3	1	1	2	1
146	4	5	1	1	1	1	1	1	1	1	2
147	4	1	2	1	1	1	2	1	1	2	2
148	3	3	2	1	1	2	1	2	1	1	1
149	3	1	2	1	2	1	1	1	1	2	2
150	3	1	2	2	1	1	3	1	2	2	1
151	3	4	1	1	1	1	2	2	1	1	1
152	3	4	1	1	1	2	2	1	1	1	1
153	2	4	1	1	1	1	2	3	1	1	1
154	2	4	2	1	1	1	1	3	1	1	1
155	2	2	1	1	2	2	2	3	1	1	1
156	3	2	1	1	1	1	1	1	1	1	2
157	2	2	2	1	1	3	1	1	1	1	1
158	4	5	2	1	1	3	1	1	2	1	2
159	5	4	2	1	2	3	2	1	1	1	1
160	6	4	1	1	2	2	2	1	1	1	1
161	1	4	1	1	1	1	1	1	1	1	2
162	1	4	1	2	2	1	2	1	1	2	2
163	2	2	2	1	2	1	1	2	2	1	2
164	2	2	1	2	2	1	1	1	1	1	1
165	2	5	1	1	1	1	1	1	1	1	1
166	3	4	1	3	1	2	1	1	1	1	1
167	3	3	1	1	1	2	1	1	1	1	1
168	3	4	1	1	1	1	1	1	1	2	2
169	3	4	1	1	1	1	1	1	1	1	2
170	3	4	1	1	1	1	2	2	1	1	1
171	3	5	1	1	1	1	2	2	1	1	2
172	3	3	1	1	1	1	2	1	1	1	2
173	4	1	2	1	2	1	3	1	1	1	2
174	4	3	1	1	1	2	3	1	1	1	2
175	4	4	1	1	1	2	1	1	1	1	2
176	4	1	2	1	1	1	1	3	1	1	2
177	4	5	1	1	1	1	1	1	1	1	2
178	5	5	1	1	1	1	3	1	1	1	1
179	5	4	1	1	1	1	2	1	1	1	1
180	5	5	1	1	1	3	3	1	1	1	1
181	5	1	2	1	3	1	2	1	2	1	1
182	5	2	1	1	1	1	2	1	1	1	1
183	3	5	2	1	1	1	1	1	1	1	1
184	3	4	1	1	1	1	2	2	1	1	1
185	4	4	1	1	1	1	1	1	2	1	1
186	4	4	1	1	1	1	1	2	1	1	1
187	6	4	1	3	2	3	2	3	1	1	1
188	6	5	1	1	1	2	1	1	1	2	1
189	6	4	1	1	1	1	1	1	1	1	1
190	6	5	1	1	1	2	2	1	1	1	1
191	6	5	2	1	1	3	1	1	1	1	2
192	5	4	1	1	1	1	1	2	1	1	1
193	6	4	1	1	1	1	1	1	1	1	1
194	3	5	1	1	1	1	3	1	1	1	2
195	4	3	2	1	1	1	3	1	1	1	2
196	5	1	2	1	3	2	3	1	1	1	2
197	2	5	2	1	1	1	1	2	1	1	2
198	3	1	2	1	1	1	2	2	1	1	1
199	1	4	1	1	1	1	1	1	1	1	1
200	1	1	2	1	2	1	3	1	1	1	2
201	1	1	2	1	2	1	3	1	1	1	2
202	1	5	1	1	3	1	3	2	1	1	1
203	6	4	1	1	1	1	1	2	1	1	2
204	3	4	1	1	1	1	1	1	1	1	1
205	4	4	1	1	1	1	2	1	1	1	1
206	5	5	2	1	2	2	2	2	1	1	2
207	4	5	2	1	2	2	2	3	1	1	1
208	4	3	2	2	1	1	2	1	1	1	1
209	4	1	2	3	3	1	2	2	1	1	2
210	4	5	1	1	1	2	2	1	1	1	2
211	4	5	2	2	1	1	3	1	2	2	1
212	2	1	2	3	1	1	2	1	1	1	2
213	2	3	2	3	2	2	2	1	1	1	1
214	2	1	2	3	2	1	2	1	2	1	1
215	2	5	2	2	3	1	2	1	2	2	1
216	3	4	1	1	1	1	2	2	2	1	1
217	4	4	1	1	3	1	2	1	1	1	1
218	5	4	1	1	1	1	2	3	1	1	1
219	2	4	2	3	1	1	1	3	1	1	1
220	2	2	2	1	1	2	2	3	1	1	1
221	4	2	1	1	1	1	1	2	1	1	2
222	4	2	1	1	1	3	1	1	1	1	1
223	4	5	2	3	1	3	1	1	1	1	1
224	3	4	1	1	1	1	2	1	1	1	1
225	3	4	1	1	1	1	2	1	1	1	1
226	2	4	1	1	1	1	1	1	1	1	1
227	2	4	1	1	1	1	2	2	1	1	1
228	2	2	1	1	2	1	1	1	1	1	1
229	2	2	1	1	2	1	1	1	1	1	2
230	2	5	1	1	1	1	1	1	1	1	2
231	3	1	2	1	1	2	2	1	2	2	2
232	3	5	2	3	2	1	1	1	1	1	2
233	4	1	2	2	3	1	2	1	1	1	2
234	5	3	1	3	1	1	3	1	1	1	2
235	5	1	2	3	1	1	3	1	1	1	2
236	4	5	1	3	3	1	2	1	1	1	1
237	6	5	1	2	3	1	2	2	1	1	1
238	6	4	1	1	1	1	1	2	1	1	1
239	3	4	1	1	1	1	1	1	1	1	1
240	3	4	1	1	1	1	2	1	1	1	1
241	3	5	1	1	1	2	3	2	1	1	1
242	2	2	1	1	1	2	3	1	1	1	1
243	3	3	2	2	1	1	3	1	1	1	2
244	4	1	2	3	3	1	3	2	1	1	2
245	4	5	1	1	1	2	3	1	1	1	2
246	4	5	1	2	1	1	1	1	1	1	2
247	4	1	2	3	3	1	3	1	1	1	2
248	3	3	2	3	2	2	3	2	1	1	2
249	3	1	2	3	2	1	1	1	1	1	2
250	3	5	2	2	3	1	3	1	2	1	2
251	3	4	1	1	1	1	2	2	1	1	2
252	3	1	1	1	1	2	2	1	2	2	2
253	2	4	1	1	1	1	2	3	1	1	2
254	2	4	2	3	1	1	1	3	1	1	2
255	2	2	2	1	1	2	2	3	1	1	2
256	3	2	1	1	1	1	1	2	1	1	2
257	2	2	2	1	1	3	1	1	2	1	2
258	4	5	1	1	1	3	1	1	1	1	2
259	5	4	1	1	1	3	2	1	1	1	2
260	6	1	1	1	2	2	2	1	2	2	1
261	1	4	1	1	1	1	1	1	1	2	2
262	1	3	2	2	3	1	2	2	1	2	2
263	2	2	2	1	2	1	1	2	1	1	2
264	2	2	1	1	2	1	1	1	1	1	2
265	2	5	1	1	1	1	1	1	1	1	2
266	3	3	1	3	3	2	1	1	1	1	2
267	3	3	1	1	1	2	1	1	1	1	1
268	3	4	1	1	1	1	1	1	1	1	1
269	3	5	1	1	3	1	1	1	1	1	1
270	3	4	1	1	1	1	2	2	1	1	2
271	3	5	1	1	1	1	2	2	1	1	2
272	3	3	1	1	1	1	3	2	1	1	2
273	4	1	2	1	1	1	3	1	1	1	2
274	4	3	1	1	1	2	3	1	1	1	2
275	4	2	2	1	1	1	1	1	1	1	2
276	4	2	1	1	2	1	2	3	1	1	2
276	4	5	1	1	1	1	1	1	1	2	2
278	5	5	1	1	1	1	3	1	1	1	1
279	5	4	1	1	1	1	3	1	1	1	2
280	5	5	1	1	1	3	3	1	1	2	1
281	5	1	2	1	3	1	2	1	2	1	1
282	5	5	1	1	2	1	2	1	1	1	1
283	3	5	2	1	2	1	1	3	1	1	1
284	3	4	1	1	3	1	2	2	1	2	2
285	4	4	1	1	2	1	1	1	1	1	2
286	4	4	1	1	1	1	1	2	1	1	1
287	6	3	1	1	2	3	1	3	1	1	2
288	6	5	1	1	1	2	1	1	1	2	2
289	6	4	1	1	1	1	1	1	1	1	1
290	6	5	1	1	1	2	2	1	1	1	2
291	6	5	2	3	1	3	1	3	1	1	2
292	5	4	1	1	1	1	1	2	1	1	1
293	6	4	1	1	1	1	1	1	1	1	1
294	3	1	1	3	2	1	3	1	1	2	2
295	4	3	2	1	1	1	3	1	1	1	1
296	5	1	2	1	1	2	3	1	1	2	2
297	2	5	2	1	2	1	1	1	1	1	1
298	3	1	2	2	3	1	2	1	2	1	1
299	1	3	1	3	1	1	1	1	1	1	1
300	1	1	2	3	1	1	1	1	1	2	2
301	1	5	1	3	3	1	1	1	1	1	2
302	1	1	2	2	3	1	3	1	1	2	2
303	6	4	1	1	1	1	1	2	1	1	1
304	3	4	1	1	1	1	1	1	2	1	2
305	4	4	1	1	1	1	2	1	1	1	2
306	5	4	1	1	2	2	2	2	1	1	1
307	4	2	1	1	2	2	2	1	1	1	1
308	4	3	2	1	1	1	2	1	1	1	2
309	4	1	2	1	3	1	2	2	1	1	2
310	4	5	1	1	1	2	2	1	2	2	1
311	4	5	1	2	1	1	1	1	1	1	2
312	2	1	2	1	1	1	2	1	1	2	1
313	2	2	1	1	1	1	2	2	1	1	2
314	2	1	2	1	2	1	2	1	1	1	2
315	2	5	2	2	3	1	2	1	2	1	2
316	3	4	1	1	1	1	2	2	1	2	1
317	4	3	1	2	3	2	2	1	2	1	1
318	5	4	1	1	1	1	2	3	2	2	1
319	2	4	2	3	1	1	1	3	1	1	1
320	2	2	2	1	1	2	2	3	1	2	2
321	4	2	1	1	1	1	1	2	1	1	2
322	4	2	1	1	1	1	1	1	1	1	2
323	4	5	1	1	1	3	1	1	1	1	1
324	3	4	1	1	2	1	2	1	1	1	2
325	3	3	2	1	2	2	2	1	1	1	2
326	2	4	1	1	1	1	1	1	1	2	2
327	2	5	2	2	3	1	2	2	1	1	2
328	2	2	2	1	2	1	1	2	1	1	1
329	2	2	1	1	2	1	1	1	1	1	1
330	2	5	1	1	1	1	1	1	1	1	1
331	2	3	2	3	3	2	1	1	1	1	2
332	2	3	1	1	1	2	1	1	1	1	1
333	2	4	1	1	1	1	1	1	1	2	1
334	2	4	1	1	3	1	1	1	2	1	1
335	2	4	1	1	3	1	2	2	1	1	1
336	2	5	1	2	1	1	2	2	1	2	2
337	2	3	1	1	1	1	3	1	1	1	1
338	2	1	2	1	3	1	3	1	1	1	2
339	2	3	1	1	2	2	3	1	1	2	2
340	3	3	2	1	2	2	1	1	1	1	1
341	3	1	2	1	3	1	1	3	1	1	2
342	3	5	1	3	1	1	1	1	1	2	2
343	3	5	1	1	1	1	3	1	1	1	2
344	3	4	1	1	1	1	3	1	2	2	2
345	3	5	1	3	1	3	3	1	2	1	2
346	4	1	2	2	3	1	2	1	1	2	2
347	3	5	1	3	2	1	2	1	1	2	2
348	5	5	2	3	2	1	1	3	1	1	1
349	5	4	1	2	3	1	2	2	2	2	2
350	4	4	1	1	2	1	1	1	2	1	1
351	4	4	1	1	1	1	1	2	1	1	1
352	4	4	1	3	2	3	1	3	1	1	1
353	5	5	1	1	1	2	1	1	1	1	1
354	5	4	1	1	1	1	1	1	1	1	1
355	6	5	1	1	1	2	2	1	1	2	1
356	5	5	2	1	1	3	1	1	1	1	1
357	6	4	1	1	1	1	1	2	2	1	1
358	1	4	1	1	1	1	1	2	1	1	1
359	1	5	1	1	1	1	3	1	2	2	2
360	2	3	2	1	1	1	3	1	1	1	2
361	3	5	1	1	2	2	3	2	1	2	2
362	2	2	1	1	2	2	3	1	1	2	2
363	3	3	2	2	1	1	3	1	1	2	2
364	4	1	2	3	3	1	3	2	2	2	2
365	4	5	1	1	1	2	3	1	1	2	2
366	4	5	1	2	1	1	1	1	1	1	1
367	4	1	2	3	1	1	3	1	2	2	2
368	3	3	2	3	2	2	1	2	1	2	1
369	3	1	2	3	2	1	1	1	1	2	2
370	3	5	2	2	3	1	3	1	1	2	2
371	3	4	1	1	1	1	2	2	1	2	2
372	3	4	1	2	3	2	2	1	2	1	1
373	2	4	1	1	1	1	2	3	1	1	1
374	2	4	2	3	1	1	1	3	1	1	2
375	2	2	2	1	1	2	2	3	1	2	2
376	3	2	1	1	1	1	1	1	1	1	1
377	2	2	1	1	1	3	1	1	1	1	1
378	4	5	2	3	1	3	1	1	2	1	1
379	5	4	2	1	2	3	2	3	1	1	1
380	6	4	1	1	2	1	2	3	1	1	1
381	1	4	1	1	1	1	1	1	1	1	1
382	1	4	1	2	3	1	2	2	1	2	2
383	2	2	1	1	2	1	3	2	1	1	1
384	2	2	1	1	2	1	3	1	1	1	1
385	2	5	1	1	1	1	1	1	1	1	1
386	3	3	2	3	3	2	1	1	1	1	2
387	3	3	1	1	1	2	1	1	1	1	1
389	3	4	1	1	1	1	1	1	1	1	2
389	3	5	1	1	1	1	1	1	1	1	1
390	3	4	1	1	1	1	2	1	1	1	1
391	3	5	1	1	1	1	2	2	1	2	2
392	3	3	1	1	1	1	3	1	1	1	2
393	4	1	2	1	3	1	3	1	1	2	2
394	4	4	1	1	1	1	3	1	1	1	1
395	4	3	2	1	1	2	1	2	2	1	1
396	4	1	2	1	1	1	1	1	1	1	2
397	4	5	1	1	1	1	1	1	1	1	1
398	2	1	2	1	1	1	2	1	2	2	2
399	2	3	2	1	2	2	2	1	1	1	1
400	2	1	2	1	1	1	2	1	1	1	1
401	2	5	2	1	1	1	2		1	1	1
402	3	4	1	1	1	1	2		1	2	2
403	4	4	1	1	1	2	2		1	1	1
404	5	4	1	1	1	1	2		1	2	2
